# Supplementary material for: Trends in chlamydia and gonorrhea positivity among heterosexual men and men who have sex with men attending a large urban sexual health service in Australia, 2002-2009
Source: BMC Infect Dis. 2011 Jun 5;11:158. doi: 10.1186/1471-2334-11-158 (PMC3138447; doi:10.1186/1471-2334-11-158)
Supplement: Additional file 1 — Anal chlamydia and anal and pharyngeal gonorrhea positivity for men who have sex with men at MSHC and VIDRL by year. [file 1471-2334-11-158-S1.XLS]

## Sheet: Sheet1
Additional file 1. Anal chlamydia and anal and pharyngeal gonorrhea positivity for men who have sex with men at MSHC and VIDRL by year
	Anal chlamydia positivity % (n/N)		Anal gonorrhea positivity % (n/N)			Pharyngeal gonorrhea positivity % (n/N)
	MSHC	VIDRL	MSHC	VIDRL		MSHC	VIDRL
Year	(NAAT)	(NAAT)	(culture)	(NAAT)	(culture)	(culture)	(NAAT)	(culture)
2002a	8.5 (32/377)	7.6 (65/858)	3.4 (14/407)	4.7 (40/858)	6.7 (54/809)	1.1 (6/547)	4.1 (26/635)	2.4 (31/1269)
2003	4.7 (39/830)	6.1 (63/1036)	3.9 (27/700)	5.2 (54/1036)	8.3 (73/885)	2.3 (20/866)	5.7 (15/265)	2.8 (44/1553)
2004	4.6 (31/669)	5.2 (63/1217)	3.0 (20/666)	4.2 (51/1217)	6.5 (64/983)	2.5 (21/845)	6.7 (18/267)	2.2 (40/1810)
2005	6.3 (45/712)	4.8 (64/1333)	3.3 (23/701)	3.3 (44/1333)	2.7 (31/1148)	1.6 (14/864)	4.6 (14/306)	1.3 (28/2111)
2006	5.5 (49/893)	5.5 (100/1825)	3.7 (30/813)	3.8 (69/1825)	2.8 (50/1773)	1.8 (17/941)	3.5 (6/173)	1.6 (44/2743)
2007	4.3 (41/949)	5.0 (114/2271)	2.6 (22/859)	2.9 (65/2271)	2.3 (38/1658)	1.5 (15/1015)	2.8 (4/144)	0.6 (17/2750)
2008	4.8 (55/1155)	4.6 (122/2668)	2.9 (31/1079)	1.8 (48/2668)	1.3 (24/1802)	1.7 (21/1229)	0.9 (2/220)	0.5 (16/3049)
2009b	6.4 (42/652)	5.6 (161/2875)	1.8 (11/608)	2.1 (61/2875)	1.8 (27/1468)	2.1 (14/673)	1.5 (4/260)	0.6 (19/3070)
OR (95% CI)*	0.98 (0.93-1.03)	0.97 (0.93-0.99)	0.93 (0.87-1.00)	0.86 (0.83-0.90)	0.73 (0.73-0.80)	0.99 (0.91-1.07)	0.86 (0.78-0.95)	0.77 (0.73-0.82)
p-value	p=0.09	p=0.05	p=0.05	p<0.01	p<0.01	p=0.77	p<0.01	p<0.01
aMSHC data for July to Dec 2002 only
bMSHC data for Jan to Jun 2009 only
*Odds ratio for the association of chlamydia or gonorrhea positivity with year
MSHC = Melbourne Sexual Health Centre, VIDRL = Victorian Infectious Diseases Reference Laboratory, n=number positive, N=number tested, NAAT= nucleic acid amplification test, OR = odds ratio, CI = confidence interval
